# Supplementary material for: A Density Functional Theory-Based Particle Swarm Optimization Investigation of Metal Sulfide Phases for Ni-Based Catalysts
Source: Nanomaterials (Basel). 2025 May 23;15(11):788. doi: 10.3390/nano15110788 (PMC12156416; doi:10.3390/nano15110788)
Supplement: Supplementary file 1 [file nanomaterials-15-00788-s001.zip]

Archive with 1 entries (1 files):
- nanomaterials-3637377-supplementary.pdf
